# Supplementary material for: First complete genome of a fowlpox virus isolated in Bangladesh reveals Asian lineage and clade A1
Source: Microbiol Spectr. 2026 May 29;14(7):e03114-25. doi: 10.1128/spectrum.03114-25 (PMC13339807; doi:10.1128/spectrum.03114-25)
Supplement: Table S1 — Comparative analysis of nucleotide and amino acid mutations in FPV_MGH-AM01 relative to the reference strain (NC_002188.1) [file spectrum.03114-25-s0002.xlsx]

## Sheet: Table 1
Table S1: Comparative Analysis of Nucleotide and Amino Acid Mutations in FPV_MGH-AM01 Relative to the Reference Strain (NC_002188.1)
Sl no	Reference gene		FPV_MGH_AM01		Amino acid mutation	Nucleic acid mutation
	Gene number	protein name	Gene number	Protein name
1	FPV001	hypothetical protein	FPVMGH_00001	hypothetical protein	0	0
2	FPV002	hypothetical protein	FPVMGH_00002	hypothetical protein	0	0
3	FPV003	C-type lectin-like protein	FPVMGH_00003	C-type lectin-like protein	0	0
4	FPV005	EFc gene family protein	FPVMGH_00004	hypothetical protein	0	0
5	FPV006	C4L/C10L-like gene family protein	FPVMGH_00005	C4L/C10L-like gene family protein	0	0
6	FPV010	Serpin gene family protein	FPVMGH_00009	Serpin gene family protein	1	1
7	FPV013	hypothetical protein	FPVMGH_00013	hypothetical protein	1	1
8	FPV014	Ankyrin repeat gene family protein	FPVMGH_00014	hypothetical protein	0	0
9	FPV015	hypothetical protein	FPVMGH_00015	hypothetical protein	0	0
10	FPV016	hypothetical protein	FPVMGH_00016	hypothetical protein	0	0
11	FPV017	V-type Ig domain	FPVMGH_00017	V-type Ig domain	2	2
12	FPV018	Ankyrin repeat gene family protein	FPVMGH_00018	hypothetical protein	0	0
13	FPV019	hypothetical protein	FPVMGH_00019	hypothetical protein	0	0
14	FPV020	C4L/C10L-like gene family protein (vaccinia C10L)	FPVMGH_00020	C4L/C10L-like gene family protein	0	0
15	FPV021	G protein-coupled receptor gene family protein	FPVMGH_00021	hypothetical protein	0	0
16	FPV022	Ankyrin repeat gene family protein	FPVMGH_00022	Ankyrin repeat gene family protein	0	0
17	FPV023	Ankyrin repeat gene family protein	FPVMGH_00023	hypothetical protein	0	0
18	FPV024	Ankyrin repeat gene family protein	FPVMGH_00024	hypothetical protein	0	0
19	FPV025	hypothetical protein	FPVMGH_00025	hypothetical protein	0	0
20	FPV026	Ankyrin repeat gene family protein	FPVMGH_00026	Ankyrin repeat gene family protein	0	0
21	FPV027	G protein-coupled receptor gene family protein	FPVMGH_00027	hypothetical protein	0	0
22	FPV028	hypothetical protein	FPVMGH_00028	hypothetical protein	0	0
23	FPV029	hypothetical protein	FPVMGH_00029	hypothetical protein	0	0
24	FPV030	Alkaline phosphodiesterase	FPVMGH_00030	Alkaline phosphodiesterase	0	0
25	FPV031	Ankyrin repeat gene family protein	FPVMGH_00031	Ankyrin repeat gene family protein	0	0
26	FPV033	alpha-SNAP	FPVMGH_00034	alpha-SNAP	0	0
27	FPV034	Ankyrin repeat gene family protein	FPVMGH_00035	hypothetical protein	0	0
28	FPV035	hypothetical protein	FPVMGH_00036	hypothetical protein	0	0
29	FPV036	hypothetical protein	FPVMGH_00037	hypothetical protein	0	0
30	FPV037	hypothetical protein	FPVMGH_00038	hypothetical protein	0	0
31	FPV038	dUTPase	FPVMGH_00039	hypothetical protein	0	0
32	FPV040	Serpin gene family protein	FPVMGH_00041	hypothetical protein	0	0
33	FPV041	hypothetical protein	FPVMGH_00042	hypothetical protein	0	0
34	FPV043	DNA ligase	FPVMGH_00043	DNA ligase	0	0
35	FPV044	Serpin gene family protein	FPVMGH_00044	hypothetical protein	0	0
36	FPV046	nucleotide-sugar epimerase	FPVMGH_00045	nucleotide-sugar epimerase	2	2
37	FPV047	Semaphorin vaccinia A39R homolog	FPVMGH_00046	hypothetical protein	0	0
38	FPV048	GNS1/SUR4 protein	FPVMGH_00048	hypothetical protein	0	0
39	FPV049	late transcription factor VLTF-2	FPVMGH_00049	late transcription factor VLTF-2	0	0
40	FPV050	Rifampicin resistance N3L protein	FPVMGH_00050	hypothetical protein	0	0
41	FPV051	mRNA capping enzyme, small subunit	FPVMGH_00051	mRNA capping enzyme, small subunit	1	1
42	FPV052	NPH-I, trancription termination factor	FPVMGH_00052	hypothetical protein	0	0
43	FPV053	mutT motif, gene expression regulator	FPVMGH_00053	hypothetical protein	0	0
44	FPV054	mutT motif	FPVMGH_00054	mutT motif	0	0
45	FPV055	V-type Ig domain	FPVMGH_00055	V-type Ig domain	0	0
46	FPV056	RNA polymerase subunit	FPVMGH_00056	RNA polymerase subunit	0	0
47	FPV057	Early transcription factor small subunit	FPVMGH_00057	Early transcription factor small subunit	2	2
48	FPV058	NTPase, DNA replication	FPVMGH_00058	NTPase, DNA replication	0	0
49	FPV059	Deoxycytidine kinase	FPVMGH_00059	hypothetical protein	0	1
50	FPV060	CC chemokine gene family protein	FPVMGH_00060	CC chemokine gene family protein	0	0
51	FPV061	CC chemokine gene family protein	FPVMGH_00061	hypothetical protein	0	0
52	FPV062	Uracil DNA glycosylase	FPVMGH_00062	hypothetical protein	0	0
53	FPV066	hypothetical protein	FPVMGH_00067	hypothetical protein	0	0
54	FPV067	HT motif gene family protein	FPVMGH_00068	hypothetical protein	0	0
55	FPV068	hypothetical protein	FPVMGH_00069	hypothetical protein	1	1
56	FPV069	Virion protein	FPVMGH_00070	hypothetical protein	0	0
57	FPV070	T10 gene product	FPVMGH_00071	hypothetical protein	0	0
58	FPV071	hypothetical protein	FPVMGH_00073	hypothetical protein	0	0
59	FPV073	Interleukin binding protein	FPVMGH_00075	hypothetical protein	0	0
60	FPV074	hypothetical protein	FPVMGH_00076	hypothetical protein	0	0
61	FPV075	N1R/p28 gene family protein	FPVMGH_00077	hypothetical protein	0	1
62	FPV076	beta-Nerve growth factor	FPVMGH_00078	hypothetical protein	0	0
63	FPV077	glutaredoxin-like protein	FPVMGH_00079	hypothetical protein	1	1
64	FPV079	transcriptional elongation factor	FPVMGH_00080	hypothetical protein	1	2
65	FPV078	hypothetical protein	FPVMGH_00081	hypothetical protein	0	0
66	FPV080	Transforming growth factor-beta	FPVMGH_00082	hypothetical protein	2	2
67	FPV081	putative metalloprotease	FPVMGH_00083	hypothetical protein	0	0
68	FPV082	RNA helicase NPH-II	FPVMGH_00084	hypothetical protein	0	3
69	FPV083	Virion core protein	FPVMGH_00085	hypothetical protein	0	1
70	FPV084	hypothetical protein	FPVMGH_00086	hypothetical protein	0	2
71	FPV085	putative IMV membrane protein	FPVMGH_00087	hypothetical protein	0	0
72	FPV086	thymidine kinase	FPVMGH_00088	hypothetical protein	0	0
73	FPV087	HT motif gene family protein	FPVMGH_00089	hypothetical protein	0	0
74	FPV088	DNA-binding phosphoprotein	FPVMGH_00090	hypothetical protein	0	0
75	FPV089	hypothetical protein	FPVMGH_00091	hypothetical protein	0	0
76	FPV090	putative DNA-binding virion core protein	FPVMGH_00092	hypothetical protein	0	1
77	FPV091	hypothetical protein	FPVMGH_00093	hypothetical protein	0	0
78	FPV092	putative virion core protein	FPVMGH_00094	hypothetical protein	0	0
79	FPV093	sulfhydryl oxidase	FPVMGH_00095	hypothetical protein	0	0
80	FPV094	DNA polymerase	FPVMGH_00096	hypothetical protein	2	4
81	FPV095	hypothetical protein	FPVMGH_00097	hypothetical protein	0	0
82	FPV096	hypothetical protein	FPVMGH_00098	hypothetical protein	0	1
83	FPV097	variola B22R gene family protein	FPVMGH_00099	hypothetical protein	11	17
84	FPV098	variola B22R gene family protein	FPVMGH_00100	hypothetical protein	7	9
85	FPV099	variola B22R gene family protein	FPVMGH_00101	hypothetical protein	1	9
86	FPV100	RNA polymerase subunit	FPVMGH_00102	hypothetical protein	0	0
87	FPV101	hypothetical protein	FPVMGH_00103	hypothetical protein	1	2
88	FPV102	poly(A) polymerase large subunit	FPVMGH_00104	hypothetical protein	0	4
89	FPV103	DNA-binding protein	FPVMGH_00105	hypothetical protein	0	0
90	FPV104	hypothetical protein	FPVMGH_00106	hypothetical protein	0	0
91	FPV108	palmytilated EEV membrane glycoprotein	FPVMGH_00110	hypothetical protein	0	0
92	FPV109	EEV maturation protein	FPVMGH_00111	hypothetical protein	1	1
93	FPV110	hypothetical protein	FPVMGH_00112	hypothetical protein	1	2
94	FPV111	Ser/Thr kinase	FPVMGH_00113	hypothetical protein	0	1
95	FPV112	hypothetical protein	FPVMGH_00114	hypothetical protein	0	1
96	FPV113	hypothetical protein	FPVMGH_00115	hypothetical protein	0	0
97	FPV114	HAL3 domain	FPVMGH_00116	hypothetical protein	0	0
98	FPV115	Ankyrin repeat gene family protein	FPVMGH_00117	hypothetical protein	0	0
99	FPV116	CC chemokine gene family protein	FPVMGH_00118	hypothetical protein	0	0
100	FPV117	hypothetical protein	FPVMGH_00119	hypothetical protein	0	0
101	FPV118	RNA polymerase	FPVMGH_00120	hypothetical protein	1	2
102	FPV119	hypothetical protein	FPVMGH_00121	hypothetical protein	1	1
103	FPV121	CC chemokine gene family protein	FPVMGH_00123	hypothetical protein	0	0
104	FPV122	variola B22R gene family protein	FPVMGH_00124	hypothetical protein	2	3
105	FPV123	variola B22R gene family protein	FPVMGH_00125	hypothetical protein	0	0
106	FPV125	V-type Ig domain	FPVMGH_00128	hypothetical protein	1	1
107	FPV126	late transcription factor VLTF-1	FPVMGH_00129	hypothetical protein	0	1
108	FPV127	poxvirus myristoylprotein	FPVMGH_00130	hypothetical protein	0	0
109	FPV128	Myristylated membrane protein	FPVMGH_00131	hypothetical protein	0	0
110	FPV129	hypothetical protein	FPVMGH_00132	hypothetical protein	0	0
111	FPV130	hypothetical protein	FPVMGH_00133	hypothetical protein	0	0
112	FPV131	DNA-binding virion core protein	FPVMGH_00134	hypothetical protein	0	1
113	FPV132	hypothetical protein	FPVMGH_00135	hypothetical protein	0	0
114	FPV133	hypothetical protein	FPVMGH_00136	hypothetical protein	0	0
115	FPV134	poly(A) polymerase small subunit	FPVMGH_00137	hypothetical protein	0	0
116	FPV135	RNA polymerase subunit RP022	FPVMGH_00138	hypothetical protein	0	0
117	FPV136	Membrane protein	FPVMGH_00139	hypothetical protein	0	0
118	FPV137	RNA polymerase subunit, RPO147	FPVMGH_00140	hypothetical protein	1	3
119	FPV138	Protein-tyrosine phosphatase	FPVMGH_00141	hypothetical protein	1	2
120	FPV139	putative viral membrane protein	FPVMGH_00142	hypothetical protein	0	0
121	FPV140	Virion envelope protein, p35	FPVMGH_00143	hypothetical protein	0	0
122	FPV141	RNA polymerase associated protein RAP94	FPVMGH_00144	hypothetical protein	2	2
123	FPV142	late transcription factor VLTF-4	FPVMGH_00145	hypothetical protein	0	0
124	FPV143	DNA topoisomerase type I	FPVMGH_00146	hypothetical protein	2	4
125	FPV144	Putative 17 kDa protein	FPVMGH_00147	hypothetical protein	1	1
126	FPV145	Molluscum contagiosum virus MC089L homolog	FPVMGH_00148	hypothetical protein	0	1
127	FPV146	mRNA Capping enzyme, large subunit	FPVMGH_00149	hypothetical protein	0	1
128	FPV147	HT motif gene family protein	FPVMGH_00150	hypothetical protein	0	0
129	FPV148	Virion protein	FPVMGH_00151	hypothetical protein	1	1
130	FPV149	hypothetical protein	FPVMGH_00152	hypothetical protein	0	0
131	FPV150	p28-like protein	FPVMGH_00153	hypothetical protein	0	0
132	FPV151	Deoxycytidine kinase	FPVMGH_00154	hypothetical protein	1	1
133	FPV152	HT motif gene family protein	FPVMGH_00155	hypothetical protein	0	0
134	FPV153	hypothetical protein	FPVMGH_00156	hypothetical protein	0	0
135	FPV154	hypothetical protein	FPVMGH_00157	hypothetical protein	2	2
136	FPV155	p28-like protein	FPVMGH_00158	hypothetical protein	0	0
137	FPV156	HT motif gene family protein	FPVMGH_00160	hypothetical protein	0	0
138	FPV157	p28-like protein	FPVMGH_00161	hypothetical protein	0	0
139	FPV158	Photolyase	FPVMGH_00162	hypothetical protein	0	1
140	FPV159	p28-like protein	FPVMGH_00163	hypothetical protein	0	0
141	FPV160	hypothetical protein	FPVMGH_00164	hypothetical protein	0	0
142	FPV161	N1R/p28 gene family protein	FPVMGH_00165	hypothetical protein	0	1
143	FPV162	ankyrin repeat protein	FPVMGH_00168	hypothetical protein	1	1
144	FPV163	N1R/p28 gene family protein	FPVMGH_00169	hypothetical protein	1	1
145	FPV164	hypothetical protein	FPVMGH_00170	hypothetical protein	1	1
146	FPV165	late transcription factor VLTF-3	FPVMGH_00171	hypothetical protein	0	1
147	FPV166	virus redox protein	FPVMGH_00172	hypothetical protein	0	0
148	FPV167	Virion core protein P4b	FPVMGH_00173	hypothetical protein	0	0
149	FPV168	immunodominant virion protein	FPVMGH_00174	hypothetical protein	0	0
150	FPV170	hypothetical protein	FPVMGH_00176	hypothetical protein	0	0
151	FPV171	Early transcription factor large subunit, VETF-L	FPVMGH_00177	hypothetical protein	3	6
152	FPV172	Intermediate transcription factor, VITF-3	FPVMGH_00178	hypothetical protein	0	0
153	FPV173	hypothetical protein	FPVMGH_00179	Protein A9
154	FPV174	Virion core protein P4a	FPVMGH_00180	hypothetical protein	3	4
155	FPV175	hypothetical protein	FPVMGH_00181	hypothetical protein	0	0
156	FPV176	Virion protein	FPVMGH_00182	hypothetical protein	0	0
157	FPV177	hypothetical protein	FPVMGH_00183	hypothetical protein	1	1
158	FPV178	putative IMV membrane protein	FPVMGH_00184	hypothetical protein	0	0
159	FPV179	virion envelope protein	FPVMGH_00185	hypothetical protein	0	0
160	FPV180	hypothetical protein	FPVMGH_00187	hypothetical protein	0	0
161	FPV181	Putative myristylated membrane protein	FPVMGH_00188	hypothetical protein	0	0
162	FPV182	Phosphorylated virion membrane protein	FPVMGH_00189	hypothetical protein	0	0
163	FPV183	DNA helicase, transcriptional elongation	FPVMGH_00190	hypothetical protein	0	0
164	FPV184	hypothetical protein	FPVMGH_00191	hypothetical protein	0	0
165	FPV185	Processivity factor	FPVMGH_00193	hypothetical protein	0	0
166	FPV187	hypothetical protein	FPVMGH_00194	hypothetical protein	0	0
167	FPV188	Intermediate transcription factor, VITF-3	FPVMGH_00195	hypothetical protein	0	0
168	FPV191	A type inclusion protein	FPVMGH_00198	hypothetical protein	0	0
169	FPV192	hypothetical protein	FPVMGH_00199	hypothetical protein	0	0
170	FPV193	RNA polymerase subunit, RP035	FPVMGH_00200	hypothetical protein	0	0
171	FPV194	hypothetical protein	FPVMGH_00201	hypothetical protein	0	0
172	FPV195	hypothetical protein	FPVMGH_00202	hypothetical protein	0	0
173	FPV196	hypothetical protein	FPVMGH_00203	hypothetical protein	0	0
174	FPV197	Virion assembly protein	FPVMGH_00204	hypothetical protein	0	0
175	FPV198	C-type lectin-like protein	FPVMGH_00205	hypothetical protein	0	0
176	FPV199	V-type Ig domain	FPVMGH_00206	hypothetical protein	0	0
177	FPV201	hypothetical protein	FPVMGH_00208	hypothetical protein	0	0
178	FPV203	hypothetical protein	FPVMGH_00209	hypothetical protein	0	0
179	FPV204	Serpin gene family protein	FPVMGH_00210	hypothetical protein	0	0
180	FPV205	hypothetical protein	FPVMGH_00211	hypothetical protein	0	0
181	FPV206	G protein-coupled chemokine receptor-like protein	FPVMGH_00212	hypothetical protein	0	0
182	FPV207	hypothetical protein	FPVMGH_00213	hypothetical protein	0	0
183	FPV209	HT motif gene family protein	FPVMGH_00214	hypothetical protein	0	0
184	FPV210	hypothetical protein	FPVMGH_00215	hypothetical protein	0	0
185	FPV211	EGF-like protein	FPVMGH_00216	hypothetical protein	0	0
186	FPV212	serine/threonine protein kinase	FPVMGH_00217	serine/threonine protein kinase	0	0
187	FPV213	hypothetical protein	FPVMGH_00218	hypothetical protein	0	0
188	FPV214	putative interleukin binding protein	FPVMGH_00219	putative interleukin binding protein	0	0
189	FPV215	hypothetical protein	FPVMGH_00220	hypothetical protein	0	0
190	FPV216	ankyrin repeat protein	FPVMGH_00222	hypothetical protein	1	1
191	FPV217	hypothetical protein	FPVMGH_00223	hypothetical protein	0	0
192	FPV218	ankyrin repeat protein	FPVMGH_00224	hypothetical protein	0	0
193	FPV219	Ankyrin repeat gene family protein	FPVMGH_00225	hypothetical protein	0	0
194	FPV221	hypothetical protein	FPVMGH_00226	hypothetical protein	0	0
195	FPV222	ankyrin repeat protein	FPVMGH_00227	hypothetical protein	1	1
196	FPV224	Ankyrin repeat gene family protein	FPVMGH_00229	hypothetical protein	0	0
197	FPV225	vaccinia B20R homolog	FPVMGH_00230	hypothetical protein	0	0
198	FPV226	putative serine/threonine kinase	FPVMGH_00231	hypothetical protein	0	0
199	FPV227	ankyrin repeat protein	FPVMGH_00232	hypothetical protein	1	2
200	FPV228	Ankyrin repeat gene family protein	FPVMGH_00233	hypothetical protein	1	1
201	FPV229	hypothetical protein	FPVMGH_00234	hypothetical protein	1	1
202	FPV231	Ankyrin repeat gene family protein	FPVMGH_00237	hypothetical protein	0	0
203	FPV232	ankyrin repeat protein	FPVMGH_00238	hypothetical protein	1	1
204	FPV233	Ankyrin repeat gene family protein	FPVMGH_00239	hypothetical protein	1	1
205	FPV234	Ankyrin repeat gene family protein	FPVMGH_00240	hypothetical protein	0	0
206	FPV235	C-type lectin gene family protein	FPVMGH_00241	hypothetical protein	0	0
207	FPV236	p28-like protein	FPVMGH_00242	p28-like protein	0	0
208	FPV239	C-type lectin-like protein	FPVMGH_00244	hypothetical protein	0	0
209	FPV240	ankyrin repeat protein	FPVMGH_00245	hypothetical protein	0	0
210	FPV241	Ankyrin repeat gene family protein	FPVMGH_00246	hypothetical protein	0	0
211	FPV244	ankyrin repeat protein	FPVMGH_00248	hypothetical protein	3	3
212	FPV245	ankyrin repeat protein	FPVMGH_00250	hypothetical protein	0	0
213	FPV246	ankyrin repeat protein	FPVMGH_00251	ankyrin repeat protein	1	5
214	FPV247	EFc gene family protein	FPVMGH_00252	EFc gene family protein	0	0
215	FPV248	N1R/p28 gene family protein	FPVMGH_00253	N1R/p28 gene family protein	0	0
216	FPV249	hypothetical protein	FPVMGH_00254	hypothetical protein	1	2
217	FPV250	hypothetical protein	FPVMGH_00255	hypothetical protein	0	0
218	FPV251	Serpin gene family protein	FPVMGH_00256	Serpin gene family protein	0	0
219	FPV254	hypothetical protein	FPVMGH_00259	hypothetical protein	0	0
220	FPV255	C4L/C10L-like gene family protein	FPVMGH_00260	C4L/C10L-like gene family protein	0	0
221	FPV258	C-type lectin-like protein	FPVMGH_00261	C-type lectin-like protein	0	0
222	FPV259	hypothetical protein	FPVMGH_00262	hypothetical protein	0	0
223	FPV260	hypothetical protein	FPVMGH_00263	C-type lectin gene family protein	0	0
