# Supplementary material for: First complete genome of a fowlpox virus isolated in Bangladesh reveals Asian lineage and clade A1
Source: Microbiol Spectr. 2026 May 29;14(7):e03114-25. doi: 10.1128/spectrum.03114-25 (PMC13339807; doi:10.1128/spectrum.03114-25)
Supplement: Table S2 — Structural model quality estimation (GMQE) and sequence identity of the mutated proteins in the newly identified fowlpox virus genome were analyzed using various tools and compared with the reference strain. [file spectrum.03114-25-s0003.xlsx]

## Sheet: Table 2
Table S2: Structural Model Quality Estimation (GMQE) and Sequence Identity of Mutated Proteins in FPV_MGH-AM01 Compared to the Reference Strain (NC_002188.1)
Sl no	Reference gene				FPV_MGH_AM01
	Gene number	protein name	GMQE	Identity	Gene number	Protein name	GMQE	Identity
6	FPV010	Serpin gene family protein	0.72	32.65	FPVMGH_00009	Serpin gene family protein	0.69	32.84
7	FPV013	hypothetical protein	0.25	17.5	FPVMGH_00013	hypothetical protein	0.24	17.5
11	FPV017	V-type Ig domain	0.38	14.14	FPVMGH_00017	V-type Ig domain	0.39	14.14
36	FPV046	nucleotide-sugar epimerase	0.44	14.2	FPVMGH_00045	nucleotide-sugar epimerase	0.45	13.86
41	FPV051	mRNA capping enzyme, small subunit	0.84	52.8	FPVMGH_00051	mRNA capping enzyme, small subunit	0.84	52.8
45	FPV055	V-type Ig domain	0.35	16.74	FPVMGH_00055	V-type Ig domain	0.35	16.74
47	FPV057	Early transcription factor small subunit	0.95	73.14	FPVMGH_00057	Early transcription factor small subunit	0.95	74.05
55	FPV068	hypothetical protein	0.15	21.57	FPVMGH_00069	hypothetical protein	0.15	21.57
61	FPV075	N1R/p28 gene family protein	0.17	16.22	FPVMGH_00077	hypothetical protein	0.17	16.22
63	FPV077	glutaredoxin-like protein	0.72	27.87	FPVMGH_00079	hypothetical protein	0.72	27.05
64	FPV079	transcriptional elongation factor	0.07	15.56	FPVMGH_00080	hypothetical protein	0.07	15.22
66	FPV080	Transforming growth factor- beta	0.21	27.59	FPVMGH_00082	hypothetical protein	0.21	28.9
68	FPV082	RNA helicase NPH-II	0.36	20.89	FPVMGH_00084	hypothetical protein	0.36	20.89
69	FPV083	Virion core protein	0.86	58.95	FPVMGH_00085	hypothetical protein	0.86	58.95
70	FPV084	hypothetical protein	0.06	15.87	FPVMGH_00086	hypothetical protein	0.06	15.87
73	FPV087	HT motif gene family protein	0.17	26.32	FPVMGH_00089	hypothetical protein	0.17	26.32
74	FPV088	DNA-binding phosphoprotein	0.02	17.14	FPVMGH_00090	hypothetical protein	0.02	17.14
76	FPV090	putative DNA- binding virion core protein	0.04	18.03	FPVMGH_00092	hypothetical protein	0.04	18.03
80	FPV094	DNA polymerase	0.82	50	FPVMGH_00096	hypothetical protein	0.82	50.1
82	FPV096	hypothetical protein	0.01	8.22	FPVMGH_00098	hypothetical protein	0.01	8.22
83	FPV097	variola B22R gene family protein	0	24.44	FPVMGH_00099	hypothetical protein	0	24.44
84	FPV098	variola B22R gene family protein	0	22.97	FPVMGH_00100	hypothetical protein	0	22.97
85	FPV099	variola B22R gene family protein	0	22.86	FPVMGH_00101	hypothetical protein	0	15.38
87	FPV101	hypothetical protein	0.73	27.75	FPVMGH_00103	hypothetical protein	0.73	27.89
88	FPV102	poly(A) polymerase large subunit	0.79	49.68	FPVMGH_00104	hypothetical protein	0.79	49.68
90	FPV 104	hypothetical protein	0.06	13.46	FPVMGH_00106	hypothetical protein	0.06	13.46
92	FPV 109	EEV maturation protein	0.01	16.28	FPVMGH_00111	hypothetical protein	0.01	16.28
93	FPV 110	hypothetical protein	0.03	22.5	FPVMGH_00112	hypothetical protein	0.03	22.5
94	FPV 111	Ser/Thr kinase	0.11	18.46	FPVMGH_00113	hypothetical protein	0.11	18.46
95	FPV 112	hypothetical protein	0.63	41.62	FPVMGH_00114	hypothetical protein	0.63	41.62
101	FPV 118	RNA polymerase	0.76	65.08	FPVMGH_00120	hypothetical protein	0.76	65.08
102	FPV 119	hypothetical protein	0.42	18.06	FPVMGH_00121	hypothetical protein	0.42	18.06
104	FPV 122	variola B22R gene family protein	0	14.41	FPVMGH_00124	hypothetical protein	0	14.41
106	FPV 125	V-type Ig domain	0.33	11.68	FPVMGH_00128	hypothetical protein	0.33	11.68
107	FPV 126	late transcription factor VLTF-1	0.29	13.56	FPVMGH_00129	hypothetical protein	0.29	13.56
112	FPV 131	DNA-binding virion core protein	0.02	14.71	FPVMGH_00134	hypothetical protein	0.02	14.71
118	FPV 137	RNA polymerase subunit	0.89	71.04	FPVMGH_00140	hypothetical protein	0.89	71.12
119	FPV 138	Protein tyrosine phosphate	0.83	47.88	FPVMGH_00141	hypothetical protein	0.84	47.88
122	FPV 141	Rna polymerase associated protein	0.73	54.61	FPVMGH_00144	hypothetical protein	0.73	54.61
124	FPV 143	Dna polymerase type 1	0.86	55.99	FPVMGH_00146	hypothetical protein	0.86	55.99
125	FPV 144	Putative 17kda protein	0.57	39.01	FPVMGH_00147	hypothetical protein	0.57	39.01
126	FPV145	Molluscum contagiosum virus mc089l homolog	0.23	14	FPVMGH_00148	hypothetical protein	0.23	14
127	FPV146	Mrna capping enzyme, large subunit	0.06	11.45	FPVMGH_00149	hypothetical protein	0.06	11.45
129	FPV148	Virion protein	0.05	12.9	FPVMGH_00151	hypothetical protein	0.05	12.9
132	FPV151	Deoxycytidine kinase	0.67	43	FPVMGH_00154	hypothetical protein	0.67	43
135	FPV154	Hypothetical prottein	0.29	10.59	FPVMGH_00157	hypothetical protein	0.29	10.59
139	FPV158	NP_039121.1	0.8	49.11	FPVMGH_00162	hypothetical protein	0.8	49.11
142	FPV161	NP_039124.1	0.16	12	FPVMGH_00165	hypothetical protein	0.16	12
143	FPV162	ankyrin repeat protein	0.53	30.88	FPVMGH_00168	hypothetical protein	0.54	31.03
144	FPV163	NP_039126.1	0.13	20	FPVMGH_00169	hypothetical protein	0.13	21.33
145	FPV164	hypothetical protein	0	15.15	FPVMGH_00170	hypothetical protein	0	15.15
146	FPV165	Late transcription factor vltf-3	0.15	12.5	FPVMGH_00171	hypothetical protein	0.15	12.5
154	FPV174	Virion core protein P4a	0.02	10.74	FPVMGH_00180	Hypothetical Protein	0.02	10.74
157	FPV177	Hypothetical Protein	0.08	11.11	FPVMGH_00183	Hypothetical Protein	0.08	10.71
167	FPV188	Intermediate transcription factor, VITF-3	0.02	19.51	FPVMGH_00195	Hypothetical Protein	0.02	19.51
184	FPV210	hypothetical protein	0.15	20.59	FPVMGH_00215	serine/threonine protein kinase	0.15	20.59
190	FPV216	ankyrin repeat protein	0.34	21.94	FPVMGH_00222	hypothetical protein	0.34	21.94
195	FPV222	ankyrin repeat protein	0.53	22.47	FPVMGH_00227	hypothetical protein	0.54	22.57
199	FPV227	ankyrin repeat protein	0.37	19.23	FPVMGH_00232	Hypothetical Protein	0.38	19.23
200	FPV228	Ankyrin repeat gene family protein	0.5	27.67	FPVMGH_00233	Hypothetical Protein	0.5	27.82
201	FPV229	Hypothetical Protein	0.07	32.56	FPVMGH_00234	Hypothetical Protein	0.07	32.56
203	FPV232	ankyrin repeat protein	0.43	25.08	FPVMGH_00238	Hypothetical Protein	0.43	25
204	FPV233	Ankyrin repeat gene family protein	0.48	20.94	FPVMGH_00239	Hypothetical Protein	0.48	20.94
211	FPV244	ankyrin repeat protein	0.48	21.89	FPVMGH_00248	Hypothetical Protein	0.5	21.26
213	FPV246	ankyrin repeat protein	0.45	27.3	FPVMGH_00251	ankyrin repeat protein	0.46	27.05
216	FPV249	Hypothetical Protein	0.34	18.06	FPVMGH_00254	Hypothetical Protein	0.34	19.44
